# Supplementary material for: Evaluation of Human-Induced Pluripotent Stem Cells Derived from a Patient with Schwartz–Jampel Syndrome Revealed Distinct Hyperexcitability in the Skeletal Muscles
Source: Biomedicines. 2023 Mar 7;11(3):814. doi: 10.3390/biomedicines11030814 (PMC10045278; doi:10.3390/biomedicines11030814)
Supplement: Supplementary file 1 [file biomedicines-11-00814-s001.zip]

Archive with 1 entries (1 files):
- biomedicines-2138863-supplementary.pdf
